# Supplementary material for: Fecal Microbiome Changes and Specific Anti-Bacterial Response in Patients with IBD during Anti-TNF Therapy
Source: Cells. 2021 Nov 16;10(11):3188. doi: 10.3390/cells10113188 (PMC8617723; doi:10.3390/cells10113188)
Supplement: Supplementary file 1 [file cells-10-03188-s001.zip]

Archive with 1 entries (1 files):
- cells-1454183-supplementary.pdf
